# Supplementary material for: Theoretical Investigation of the Effects of Aldehyde Substitution with Pyran Groups in D-π-A Dye on Performance of DSSCs
Source: Molecules. 2024 Sep 3;29(17):4175. doi: 10.3390/molecules29174175 (PMC11397415; doi:10.3390/molecules29174175)
Supplement: Supplementary file 1 [file molecules-29-04175-s001.zip]

Archive with 1 entries (1 files):
- molecules-3176359-supplementary.pdf
